# Supplementary material for: Proteomic Analysis of Porcine Pre-ovulatory Follicle Differentiation Into Corpus Luteum
Source: Front Endocrinol (Lausanne). 2019 Nov 15;10:774. doi: 10.3389/fendo.2019.00774 (PMC6879000; doi:10.3389/fendo.2019.00774)
Supplement: Supplementary file 1 [file Table_1.XLSX]

## Sheet: komplet
	Supplementary Table S1
Spot no.	Identified protein	NCBI accession number code	MW (kDa/PI)	Tandem mass spectrometry score	Sequence coverage (%)	Matched peptides (ion score ≥ 30)
1	94 kDa glucose-regulated protein	33301108	92/4.75	410	27	3
2	94 kDa glucose-regulated protein	33301108	93/4.75	468	21	5		Deatected only in CL
3	heat shock 90kD protein 1, beta	10304374	84/4.96	231	31	3
4	heat shock protein HSP 90-alpha	47522774	85/4.93	294	36	3		Detected only in preovulatory follicles
5	transitional endoplasmic reticulum ATPase	47523626	90/5.13	876	57	7
6	protein-glutamine gamma-glutamyltransferase 2	545880563	79/5.23	429	56	3
7	protein-glutamine gamma-glutamyltransferase 2	545880563	79/5.23	657	56	5
8	cytoplasmic dynein 1 intermediate chain 2	343488538	69/5.17	108	27	3
9	IgM heavy chain constant region, partial	291202695	50/5.74	243	32	2
10	transitional endoplasmic reticulum ATPase	1174636	90/5.13	376	57	5
11	NADH-ubiquinone oxidoreductase 75 kDa subunit	311272935	75/5.79	383	29	3
12	ceruloplasmin precursor	406647880	122/5.7	354	36	4
13	neutral alpha-glucosidase AB precursor	47522680	108/5.64	367	27	2
14	albumin	51235682	71/5.92	628	60	5
19	78 kDa glucose-regulated protein	927099357	73/5.43	1230	45	9
20	serpin A3-8	350587171	49/6.09	161	23	2
21	heat shock 70kDa protein 8	345441750	71/5.37	720	42	8
22	78 kDa glucose-regulated protein	927099357	73/5.43	230	26	3
23	78 kDa glucose-regulated protein	927099357	73/5.43	230	26	3
24	protein disulfide isomerase family A, member 4	392513702	73/5.02	220	28	2
26	alpha-1B-glycoprotein	311259609	55/5.99	407	43	4
27	alpha-1B-glycoprotein	311259609	55/5.99	284	33	3
28	stress-70 protein, mitochondrial precursor	417515893	73/5.81	710	49	5
29	albumin	51235682	71/5.92	140	15	2
30	albumin	51235682	71/5.92	708	65	5
31	albumin	51235682	71/5.92	212	23	3
32	albumin	51235682	71/5.92	254	31	3
33	albumin	51235682	71/5.92	425	50	4
34	albumin	51235682	71/5.92	215	27	3
35	hyaluronidase	1708183	52/6.59	299	21	3
36	albumin	51235682	71/5.92	244	22	2
37	serpin A3-6	927163661	47/5.75	172	19	2
38	serpin A3-6	927163661	47/5.75	182	14	2
39	serpin A3-6	927163661	47/5.8	387	32	5
40	serpin A3-6	927163661	47/5.75	476	28	3
41	serpin A3-8	350587171	49/6.09	327	11	3
42	serpin A3-8	350587171	49/6.09	335	30	3
43	alpha-1-antichymotrypsin 2 precursor	47523270	46/6.28	189	29	2
44	alpha-1-antichymotrypsin 2 precursor	47523270	46/6.28	209	24	2
45	alpha-2-HS-glycoprotein	545865183	40/5.5	336	31	3
46	alpha-2-HS-glycoprotein	545865183	40/5.5	492	45	4
47	alpha-2-HS-glycoprotein	545865183	40/5.5	366	33	2
48	alpha-2-HS-glycoprotein	545865183	40/5.5	337	43	3
49	prolyl 4-hydroxylase beta polypeptide	358009193	56/4.78	664	51	6
50	prolyl 4-hydroxylase beta polypeptide	358009193	56/4.78	582	49	5
51	prolyl 4-hydroxylase beta polypeptide	358009193	56/4.78	541	45	4
52	serpin A3-8	927163614	47/5.8	170	36	2
53	serpin A3-6	194038353	47/5.8	200	22	2
54	serpin A3-8	927163614	47/5.8	197	16	2
55	serpin A3-6	194038353	47/5.8	340	24	3
57	serpin A3-6	194038353	47/5.8	294	43	2
57	serpin A3-6	194038353	47/5.8	249	35	2
58	vitamin D-binding protein	255068732	55/5.38	547	46	4
60	antithrombin-III precursor	194018664	53/5.84	253	30	3
61	60 kDa heat shock protein, mitochondrial	359811347	61/5.7	638	40	4
62	60 kDa heat shock protein, mitochondrial	359811347	61/5.7	1020	47	6
63	ubiquitin carboxyl-terminal hydrolase 14-like	335310829	57/5.62	223	21	2
64	hydroxymethylglutaryl-CoA synthase, cytoplasmic	356582301	58/5.37	218	40	2
65	hydroxymethylglutaryl-CoA synthase, cytoplasmic	356582301	58/5.37	274	27	2
66	3-hydroxy-3-methylglutaryl-CoA synthase 1	356582301	58/5.37	385	35	4
67	T-complex protein 1 subunit theta	545881741	58/5.24	451	45	3
69	V-type proton ATPase subunit B	350597130	56/5.57	487	57	4
70	T-complex protein 1 subunit beta	281427374	58/6.09	574	71	4
71	T-complex protein 1 subunit epsilon	404428588	60/5.7	285	28	3
72	V-type proton ATPase subunit B	350597130	57/5.57	597	67	5
73	glutathione synthetase	347543782	54/5.74	353	47	4
74	fibrinogen gamma chain precursor	347300308	52/5.74	415	35	4
75	T-complex protein 1 subunit theta	545881741	58/5.24	179	18	2
76	protein disulfide-isomerase A3 precursor	304365428	57/5.93	491	50	4
77	protein disulfide-isomerase A3 precursor	304365428	57/5.93	530	28	6
78	calreticulin	291622246	48/4.32	693	67	5
83	golgi reassembly-stacking protein 2	335302969	47/4.7	168	16	2
84	synapse-associated protein 1 isoform 1	346421345	41/4.49	206	25	2
85	histone-binding protein RBBP4	417515920	47/4.74	282	25	4
86	protein kinase, cAMP-dependent, regulatory, type II, beta	1191907144	45/4.82	243	41	3
87	cAMP-dependent protein kinase type II-alpha regulatory subunit	125195	45/4.82	241	21	2
88	cAMP-dependent protein kinase type II-alpha regulatory subunit	125195	45/4.82	266	34	2
89	cAMP-dependent protein kinase type II-alpha regulatory subunit	125195	45/4.82	370	34	3
90	histone-binding protein RBBP7	13929162	48/4.9	260	35	2
91	tubulin beta chain	113205892	50/4.78	210	16	3
92	tubulin beta chain	113205892	50/4.78	376	34	4
93	tubulin alpha 3	71559143	50/4.94	257	33	3
94	tubulin alpha 3	71559143	50/4.94	310	54	3
95	tubulin alpha 3	71559143	50/4.94	278	19	2
96	mitochondrial ATP synthase, H+ transporting F1 complex beta subunit	89574051	47/4.99	842	71	5
97	protein disulfide-isomerase A6 precursor	304365440	48/5	444	45	3
98	tubulin alpha 3	71559143	50/4.94	256	35	2
99	dynactin subunit 2	927130164	35/5.75	223	42	2
100	26S protease regulatory subunit 6A	311247879	49/5.13	368	41	4
101	26S proteasome non-ATPase regulatory subunit 5	350579579	46/5.08	249	29	2
102	desmin	55749932	53/5.21	542	71	3
103	beta-actin	20068082	42/5.29	258	47	2
104	heterogeneous nuclear ribonucleoprotein F	350592730	46/5.32	473	53	4
105	beta-actin	20068082	42/5.29	251	44	2
106	beta-actin	20068082	42/5.29	338	62	3
107	actin, cytoplasmic 2	335297229	42/5.31	270	34	2
108	cytoskeletal beta actin, partial	45269029	45/5.55	588	56	5
109	eukaryotic initiation factor 4A-I	154147660	46/5.32	486	49	4
110	cytochrome b-c1 complex subunit 1, mitochondrial	545862218	53/5.76	257	43	3
112	TXNDC5 protein	1191900919	46/5.32	214	30	2
113	septin 2	345090969	41/6.19	298	34	3
114	ruvB-like 2	345110630	51/5.49	348	52	3
115	cytochrome P450 family 11 subfamily A polypeptide 1	31387716	60/9.06	243	44	2
116	actin-related protein 3	197251946	47/5.61	382	40	4
117	actin-related protein 3	197251946	47/5.61	400	52	3
118	fibrinogen gamma chain precursor	347300308	50/5.98	272	34	3
119	fibrinogen gamma chain precursor	347300308	50/5.98	271	28	2
120	4-trimethylaminobutyraldehyde dehydrogenase	545822151	66/8.65	306	37	2
121	rab GDP dissociation inhibitor beta	40254781	51/6.31	715	49	6
122	fibrinogen gamma chain precursor	347300308	50/5.98	489	55	4
123	aldehyde dehydrogenase, mitochondrial precursor	113205888	57/6.43	269	21	3
124	dnaJ homolog subfamily C member 3 precursor	298104097	58/5.56	402	35	4
125	sorting nexin 6	346644766	46/5.81	246	25	3
126	synaptic vesicle membrane protein VAT-1 homolog	545857759	43/5.82	345	45	3
127	fascin	226372953	55/6.04	329	35	4
128	mitochondrial aldehyde dehydrogenase 2	81295909	57/6.43	499	43	5
129	alpha-enolase	927145216	47/6.44	368	20	4
130	cytosol aminopeptidase-like	350587377	25/6.54	180	48	2
131	cytosol aminopeptidase-like	350587377	25/6.54	308	37	3
133	guanosine diphosphate dissociation inhibitor 2	45758488	51/6.31	467	48	5
134	glucose-6-phosphate 1-dehydrogenase	927220613	60/6.27	594	68	5
135	selenium binding protein 1	927122403	53/6.17	302	76	4
136	eukaryotic elongation factor 1 gamma-like protein	19111049	50/6.16	245	28	2
137	reticulocalbin 2, EF-hand calcium binding domain precursor	346644882	36/4.22	451	50	3
139	calumenin	350595262	37/4.49	416	35	4
140	calumenin	350595262	37/4.49	412	59	3
141	calumenin	350595262	37/4.49	347	48	3
142	calumenin	350595262	37/4.49	369	41	3
143	calumenin	350595262	37/4.49	401	43	3
144	reticulocalbin-3	927141966	37/4.76	236	21	2
145	reticulocalbin-3	927141966	37/4.76	346	51	3
146	reticulocalbin-3	927141966	37/4.76	292	45	3
147	ribonuclease inhibitor	132574	51/4.76	557	70	4
148	vimentin	753702890	53/5.06	497	53	4
149	vimentin	753702890	53/5.06	772	57	5
150	vimentin	753702890	54/5.06	383	34	3
151	vimentin	753702890	53/5.06	374	38	4
152	vimentin	753702890	53/5.06	1080	61	7
153	vimentin	753702890	54/5.06	161	44	2
154	vimentin	753702890	54/5.06	419	43	4
155	vimentin	753702890	49/5.09	534	58	3
157	vimentin	753702890	49/5.09	436	53	3
158	40S ribosomal protein SA	80971504	33/4.8	267	37	2
159	pentraxin 3, long precursor	348605124	42/5.18	220	18	2
160	pentraxin 3, long precursor	348605124	42/5.18	356	43	3
161	gamma-enolase isoform 1	335288522	47/4.9	206	28	2
162	gamma-enolase isoform 2	335288524	43/4.99	349	62	3
163	vimentin	408360214	54/5.06	333	40	3
164	vimentin-like	335296459	54/5.06	335	40	3
165	vimentin-like	335296459	54/5.06	378	65	2
166	heat shock cognate 71 kDa protein-like	350588578	59/5.16	163	18	2
167	3 beta-hydroxysteroid dehydrogenase/Delta 5-->4-isomerase	51592145	42/8.3	243	35	3
169	ribokinase	351738777	35/5.16	224	23	2
171	NSFL1 (p97) cofactor (p47)	20149635	40/5.07	453	57	3
172	ornithine decarboxylase-like	350585823	51/4.9	242	37	2
173	haptoglobin	189409353	39/6.51	319	29	3
174	haptoglobin	189409353	39/6.51	523	38	5
175	tropomodulin-3	47523650	40/4.98	178	23	2
176	tropomodulin-3	47523650	40/4.98	196	46	2
177	tropomodulin-3	47523650	40/4.98	178	23	2
178	heterogeneous nuclear ribonucleoprotein C (C1/C2) isoform 1	343887440	35/5	93	12	2
179	serine-threonine kinase receptor-associated protein	335288415	38/4.99	403	36	4
180	heterogeneous nuclear ribonucleoprotein C (C1/C2) isoform 2	343887442	32/4.94	166	21	3
181	heterogeneous nuclear ribonucleoprotein C (C1/C2) isoform 2	343887442	32/4.94	203	18	3
182	endoplasmic reticulum resident protein 44 precursor	212549623	47/5.18	351	31	3
183	haptoglobin	189409353	39/6.51	246	17	3
184	haptoglobin precursor	47522826	39/6.51	319	29	3
185	farnesyl pyrophosphate synthase precursor	297591959	49/6.06	404	41	4
186	cytoskeletal beta actin, partial	20068082	45/5.55	588	56	5
187	cytoskeletal beta actin, partial	20068082	45/5.55	752	63	4
188	2-oxoisovalerate dehydrogenase subunit beta	178056478	43/5.89	231	20	2
189	cytoskeletal beta actin, partial	20068082	45/5.55	408	40	3
190	cytoskeletal beta actin, partial	20068082	45/5.55	238	21	3
191	cytoskeletal beta actin, partial	20068082	45/5.55	408	40	3
192	nuclear distribution gene C homolog	345091002	38/5.34	218	35	2
193	nuclear distribution gene C homolog	345091002	38/5.34	260	26	3
194	nuclear distribution gene C homolog	345091002	39/6.51	305	48	3
195	immunoglobulin-binding protein 1 isoform 1	194045138	39/5.26	223	27	2
196	uroporphyrinogen decarboxylase	349732258	41/5.47	225	24	2
199	stomatin-like protein 2-like	350579350	46/9.09	297	32	2
200	26S proteasome non-ATPase regulatory subunit 13	311250750	43/5.45	396	34	3
201	COP9 signalosome complex subunit 4	157427732	46/5.57	459	42	4
202	3'(2'),5'-bisphosphate nucleotidase 1-like isoform 1	311265232	34/5.45	201	28	2
203	aminoacylase I	1845	45/5.61	232	28	3
205	succinyl-CoA ligase [ADP-forming] subunit beta, mitochondrial	311266259	50/7.57	215	16	2
206	NADH dehydrogenase [ubiquinone] iron-sulfur protein 2, mitochondrial	545822308	53/6.37	454	53	3
207	adenosylhomocysteinase	58801555	48/5.88	236	33	3
208	pyruvate dehydrogenase:SUBUNIT=alpha	448580	41/6.78	407	28	4
209	mitogen-activated protein kinase 3	456754085	43/6.03	271	44	4
210	26S proteasome non-ATPase regulatory subunit 11	927197224	49/7.12	285	27	4
211	eukaryotic elongation factor 1 gamma-like protein	19111049	50/6.16	334	45	3
212	adenylosuccinate synthetase isozyme 2	189031715	50/6.13	158	20	3
213	elongation factor Tu, mitochondrial-like	311251336	49/6.72	326	44	3
214	protein SET	346644699	32/4.12	202	24	3
215	mitochondrial complement component 1 Q subcomponent-binding protein	770114232	32/4.35	299	60	3
216	tropomyosin beta chain	194018702	33/4.62	344	49	3
217	tropomyosin alpha-1 chain isoform X3	545800038	37/4.67	187	28	2
218	annexin I	1165145	38/6.47	262	36	2
219	tropomyosin alpha-1 chain	148222268	33/4.71	139	24	2
220	clusterin	3023523	52/5.62	160	13	2
222	small glutamine-rich tetratricopeptide repeat-containing protein alpha	346986339	34/4.87	181	19	2
223	nucleophosmin-like isoform2	311273928	30/4.45	280	28	3
224	nucleophosmin-like isoform 2	311273928	30/4.45	228	24	2
225	V-type proton ATPase subunit d 1	311257142	41/4.89	220	21	3
226	V-type proton ATPase subunit d 1-like	311257142	41/4.89	229	25	3
227	clusterin precursor	47522770	52/5.62	274	21	3
228	clusterin precursor	47522770	52/5.62	208	19	3
229	catechol O-methyltransferase	305855180	30/5.38	314	40	3
230	estradiol 17-beta-dehydrogenase 1	190360573	35/4.96	577	75	4
231	estradiol 17-beta-dehydrogenase 1	190360573	35/4.96	355	31	4
232	farnesyl diphosphate synthase	262072800	41/5.2	375	39	5
233	eukaryotic translation initiation factor 2 subunit 1 isoform 1	194038445	54/5.02	395	56	3
235	farnesyl pyrophosphate synthase precursor	297591959	49/6.06	392	23	4
236	eukaryotic translation initiation factor 2 subunit 1	194038445	36/5.02	218	50	2
237	protein SEC13 homolog	927200510	31/5.1	306	37	3
239	aldo-keto reductase family 1 member C4	178056496	37/7.62	252	41	3
240	2-oxoisovalerate dehydrogenase subunit beta, mitochondrial	178056478	44/5.89	531	41	4
241	glyceraldehyde-3-phosphate dehydrogenase	112980811	28/6.77	180	18	2
242	diphthine synthase	343887418	32/5.11	220	47	2
243	suppressor of G2 allele of SKP1 homolog	545855060	38/5.39	414	44	4
244	2-oxoisovalerate dehydrogenase subunit beta, mitochondrial	178056478	44/5.89	372	26	4
245	serine/threonine-protein phosphatase 2A catalytic subunit alpha isoform	1352666	33/5.63	359	38	3
246	serine/threonine-protein phosphatase 2A catalytic subunit alpha isoform	47523790	36/5.3	232	37	3
247	serine/threonine-protein phosphatase 2A catalytic subunit beta	1352666	34/5.45	293	67	2
248	pyruvate dehydrogenase E1 component subunit beta, mitochondrial	346986351	44/6.2	220	43	2
249	serine/threonine-protein phosphatase 2A catalytic subunit beta	1352666	34/5.45	253	55	3
250	inorganic pyrophosphatase	335301749	33/5.44	357	61	4
251	immunoglobulin-binding protein 1 isoform 2	194045136	39/5.21	211	25	2
252	eukaryotic translation initiation factor 3 subunit I	347543780	37/5.38	436	80	2
253	regucalcin	122131846	33/5.59	211	43	3
254	pyruvate dehydrogenase:SUBUNIT=beta	448581	36/5.38	264	39	3
255	glutaredoxin 3	345199274	37/5.65	310	41	2
256	glutaredoxin 3	345199274	37/5.65	442	55	3
257	F-actin capping protein subunit alpha 1	147899312	33/5.53	360	52	3
258	F-actin capping protein subunit alpha 1	147899312	33/5.53	253	26	2
259	F-actin capping protein alpha 2 subunit	148613355	33/5.57	497	79	4
260	F-actin-capping protein subunit alpha-2	147899312	33/5.57	308	60	3
261	transaldolase	349732238	37/6.28	218	25	2
262	transaldolase	349732238	37/6.28	252	29	2
263	proteasome subunit alpha type-6 isoform 1	213021241	28/6.34	258	32	2
264	calponin-3	350583632	36/5.69	237	33	2
265	WW domain-binding protein 2-like	311266774	28/5.94	160	22	2
267	synaptic vesicle membrane protein VAT-1 homolog	545857759	43/5.82	263	30	2
268	protein phosphatase 1 catalytic subunit alpha isoform	113205690	38/5.94	258	47	2
269	isocitrate dehydrogenase [NAD] subunit alpha, mitochondrial	335292262	40/6.72	246	34	3
270	aldose reductase	48374071	36/5.89	563	45	5
271	macrophage-capping protein-like isoform 3	311252249	39/5.88	491	47	4
272	3-hydroxyisobutyryl-CoA hydrolase	350593717	43/6.23	368	57	2
273	NADH dehydrogenase [ubiquinone] 1 alpha subcomplex subunit 10, mitochondrial	311273371	41/6.77	563	56	5
274	dnaJ homolog subfamily B member 11 precursor	346716275	41/5.92	355	38	3
275	aldose reductase	48374071	36/5.89	272	62	2
276	aldose reductase	48374071	36/5.89	341	64	2
277	3 beta-hydroxysteroid dehydrogenase/Delta 5-->4-isomerase	51592145	42/8.3	258	20	3
278	actin-related protein 2	197251934	45/6.3	266	34	3
279	leukocyte elastase inhibitor	417185	43/5.98	233	40	3
280	trans-1,2-dihydrobenzene-1,2-diol dehydrogenase	47523420	30/6.34	421	36	5
281	aldose 1-epimerase	47523866	38/6.31	350	50	3
282	palmitoyl-protein thioesterase 1	311258974	35/6.08	203	19	2
284	HCLS1-associated protein X-1	350583344	31/4.65	250	44	2
285	proliferating cell nuclear antigen	632794808	29/4.57	260	59	2
286	tropomyosin alpha-1 chain	148222268	33/4.71	273	25	4
287	HCLS1-associated protein X-1	545822905	31/4.65	291	62	2
288	enolase-phosphatase E1	345091086	29/4.74	258	27	2
289	ubiquitin thioesterase OTUB1	240851536	31/4.85	422	57	3
290	annexin A5-like	335293906	36/4.94	383	52	3
291	annexin A5-like	335293906	36/4.94	296	57	2
292	elongation factor 1-delta	545837896	29/4.86	377	50	4
293	aldo-keto reductase family 1, member C	103472127	37/8.11	345	46	4
294	coatomer subunit epsilon-like isoform 3	311249347	29/5.33	379	57	3
295	EF-hand domain-containing protein D2	311258550	26/5.15	250	25	2
296	phosphoglycolate phosphatase	350581925	35/5.46	211	43	2
297	ADP-sugar pyrophosphatase-like	927222763	24/5.14	355	42	4
298	glyoxalase domain-containing protein 4	335298275	35/5.21	322	52	3
299	alpha-soluble NSF attachment protein	346986315	33/5.24	425	75	3
300	tubulin-folding cofactor B-like	329663924	28/5.23	226	45	2
301	glyceraldehyde-3-phosphate dehydrogenase	329744642	36/8.51	180	18	2
302	spermidine synthase	350585594	35/5.33	244	56	2
303	microtubule-associated protein RP/EB family member 1	113205898	30/5.19	199	55	2
304	phospholysine phosphohistidine inorganic pyrophosphate phosphatase	343790977	29/5.5	212	35	2
305	F-actin-capping protein subunit beta	164664456	31/5.69	319	47	3
306	phenol sulfotransferase	47523314	34/5.72	313	36	2
307	malate dehydrogenase (EC 1.1.1.37)	47523114	32/6.15	398	52	3
308	fibrinogen-like protein 1	927213757	37/6.16	330	63	3
309	mitochondrial complement component 1 Q subcomponent-binding protein	770114232	31/4.67	382	50	4
310	inositol monophosphatase 1	47523516	30/4.92	359	48	3
311	elongation factor 1-beta	343488474	25/4.51	275	53	2
312	14-3-3 protein epsilon	545894465	27/5.31	286	25	3
313	tropomyosin 4	3661527	28/4.67	326	25	3
314	tropomyosin 3	45272586	29/4.75	539	60	6
315	tropomyosin alpha-1 chain	148222268	32/4.71	163	30	2
317	EF-hand domain-containing protein D2	311258550	27/5.15	396	40	4
318	toll interacting protein	456753133	30/5.16	235	31	3
319	chloride intracellular channel protein 1	1191896132	27/5.17	785	58	5
320	proteasome subunit alpha type-3 isoform 2	194034201	27/5.29	326	43	4
321	ubiquinone biosynthesis O-methyltransferase, mitochondrial	927094904	35/5.76	266	45	2
322	chloride intracellular channel protein 5	545839994	29/5.54	242	73	3
323	cathepsin B	147906534	37/5.81	317	31	3
325	proteasome activator complex subunit 2	47523632	27/5.41	188	39	2
326	prohibitin	927196484	30/5.57	488	46	5
327	N(G),N(G)-dimethylarginine dimethylaminohydrolase 2	6831529	30/5.66	451	44	3
328	replication protein A 32 kDa subunit	349732264	29/5.61	227	28	2
329	NADH dehydrogenase (ubiquinone) Fe-S protein 3, 30kDa (NADH-coenzyme Q reductase)	345090979	30/6.98	448	62	4
330	NADH dehydrogenase (ubiquinone) Fe-S protein 3, 30kDa (NADH-coenzyme Q reductase)	345090979	30/6.98	337	61	3
331	Ig gamma 1b chain constant region	433122	37/6.9	314	38	4
332	platelet-activating factor acetylhydrolase IB subunit beta	311263970	26/5.57	221	24	2
333	platelet-activating factor acetylhydrolase IB subunit beta	311263970	26/5.57	285	24	3
334	glutathione S-transferase A1-like	311261747	25/6.85	211	26	2
335	cathepsin D protein	56417363	43/7.67	456	27	4
336	Ig gamma 1b chain constant region	433122	37/6.9	214	37	2
337	Ig gamma 1b chain constant region	433122	37/6.9	221	24	3
338	Ig gamma 1b chain constant region	433122	37/6.9	359	34	3
339	Ig gamma 1b chain constant region	433122	37/6.9	216	20	2
340	phosphatidylinositol transfer protein	545859572	32/6.12	239	57	2
341	eukaryotic translation initiation factor	48675941	27/4.56	395	56	3
342	tyrosine 3-monooxygenase/tryptophan 5-monooxygenase activation protein, theta polypeptide	138752454	18/4.37	361	45	4
343	tyrosine 3-monooxygenase tryptophan 5-monooxygenase activation protein	138752454	28/4.73	283	32	2
344	proteasome subunit alpha type-5	222136590	27/4.76	203	46	3
345	14-3-3 protein eta	194043292	28/4.8	358	43	3
346	tyrosine 3-monooxygenase/tryptophan 5-monooxygenase activation protein, theta polypeptide	138752454	18/4.37	256	34	2
347	vimentin-like	753702890	53/5.06	294	33	3
348	inositol monophosphatase 1	47523516	30/4.92	228	51	2
349	14-3-3 protein eta	194043292	28/4.81	254	52	3
350	clathrin light chain (CLTA) protein	194595733	18/4.96	305	31	4
351	ubiquitin carboxyl-terminal hydrolase isozyme L3	116175277	26/4.83	229	55	2
352	protein N-terminal glutamine amidohydrolase	194035608	24/4.99	188	34	2
353	calpain small subunit 1	47523694	28/5.05	270	26	3
354	Ig lambda chain C region	125947	11/6.75	354	65	3
355	DCN1-like protein 1-like	335299970	30/5.18	205	16	2
356	rho GDP-dissociation inhibitor 1	319401915	23/5.12	422	37	5
357	NAD(P)H-hydrate epimerase	122133333	31/7.57	230	53	2
358	NAD(P)H-hydrate epimerase	122133333	31/7.57	214	23	2
359	ubiquitin carboxyl-terminal hydrolase isozyme L1	68566097	25/5.22	194	22	2
360	inosine triphosphatase isoform 1	350594742	36/4.83	216	36	2
361	ubiquitin carboxyl-terminal hydrolase isozyme L1	47523318	25/5.22	641	46	5
362	osteoclast-stimulating factor 1	47522836	24/5.45	214	37	2
363	heat shock protein beta-1	55926209	23/6.23	310	31	4
364	glutathione S-transferase mu 2	116047849	22/5.52	203	34	2
365	immunoglobulin kappa light chain VJ region	21703165	12/8.65	221	21	2
366	heat shock protein beta-1	55926209	23/6.23	462	38	5
367	oligoribonuclease, mitochondrial-like	311263942	27/7.01	210	30	2
368	peroxiredoxin-6	47523870	25/5.73	440	74	2
369	putative ATP-dependent Clp protease proteolytic subunit, mitochondrial-like	350580642	22/5.59	168	33	2
370	6-phosphogluconolactonase	311249251	28/5.7	515	62	5
372	oligoribonuclease, mitochondrial-like	311263942	27/7.01	280	15	2
373	proteasome beta 7 subunit proprotein	123299966	30/6.9	228	9	2
374	cathepsin H transcript variant 3	172050735	28/6.21	255	32	2
375	peroxiredoxin-4	753703298	31/6.01	447	58	4
376	Ig gamma 1b chain constant region	433122	36/6.9	237	65	2
377	peroxiredoxin-6	47523870	25/5.73	354	35	2
378	peroxiredoxin-6	47523870	25/5.73	622	80	5
379	steroidogenic acute regulatory protein, mitochondrial isoform X1	56711334	32/9.07	284	35	3
380	pyridoxine-5'-phosphate oxidase	927196214	30/8.49	356	54	4
381	isopentenyl-diphosphate Delta-isomerase 1	545854135	33/8.1	214	34	3
382	inorganic pyrophosphatase 2, mitochondrial-like	311262725	24/7.01	395	56	3
383	cathepsin D protein	56417363	43/7.67	395	32	4
384	proteasome subunit alpha type-6 isoform 1	6755198	28/6.34	228	40	2
385	heat shock protein beta-1	55926209	23/6.23	596	43	5
386	eukaryotic translation initiation factor 3 subunit K	545830717	25/4.81	159	47	2
387	chromobox protein homolog 1	311267482	21/4.85	249	32	2
388	translationally-controlled tumor protein	47523802	19/4.84	364	45	4
389	proteasome subunit beta type 6	344259276	25/4.89	186	31	2
390	peroxiredoxin-2	347300176	14/4.7	298	36	3
391	apolipoprotein A-I	47523850	30/5.38	254	64	2
392	apolipoprotein A-I	47523850	30/5.38	289	72	2
393	lactoylglutathione lyase	194040450	21/5.22	219	51	2
394	peroxiredoxin-2	347300176	22/5.23	434	36	3
395	chromobox homolog 5 tv3	456753074	22/5.71	217	23	2
396	UBC1	115371727	22/5.33	334	71	2
397	UBC1	115371727	22/5.33	249	45	2
398	dynactin subunit 3	311265549	21/5.39	105	13	2
399	ig kappa chain V-II region RPMI 6410-like	350582156	22/6.56	273	41	2
400	v-crk sarcoma virus CT10 oncogene-like protein isoform b	207080694	23/5.33	448	86	4
401	heme-binding protein 1	58332866	21/5.67	578	62	4
402	C-reactive protein precursor	55742770	25/5.75	290	35	2
403	oligoribonuclease, mitochondrial-like	311263942	27/7.01	220	24	2
404	peptidyl-prolyl cis-trans isomerase FKBP14 precursor	347300314	24/5.69	219	27	2
405	proteasome (prosome, macropain) subunit, beta type, 4	346986466	29/5.66	420	57	3
406	proteasome subunit beta type-3	222136592	23/5.76	333	42	4
407	proteasome subunit beta type-3	222136592	23/5.76	441	66	2
408	heat shock protein beta-1	55926209	23/6.23	315	42	3
409	NADH dehydrogenase [ubiquinone] flavoprotein 2, mitochondrial isoform X1	545835136	26/6.96	407	57	4
410	thioredoxin-dependent peroxide reductase, mitochondrial	347300323	28/7.21	319	30	2
411	heat shock protein 27	55926209	23/6.23	264	34	3
412	heat shock protein beta-1	55926209	23/6.23	266	30	3
413	thioredoxin-dependent peroxide reductase, mitochondrial	347300323	29/7.21	275	39	2
414	ig kappa chain V-II region RPMI 6410	559775234	27/8.23	201	45	2
415	mitochondrial import receptor subunit TOM22 homolog	311255064	15/4.29	268	25	2
416	myosin regulatory light chain 2 protein	346716324	20/4.67	276	36	3
417	myosin regulatory light polypeptide 9	347300174	20/4.8	222	17	2
418	diablo homolog, mitochondrial-like	927204630	26/8.81	275	47	3
419	programmed cell death protein 6	927226295	22/5.16	296	35	4
420	sorcin isoform 2	346644814	20/5.11	225	54	2
421	chromobox protein homolog 3	545883582	20/5.03	215	15	2
422	acireductone dioxygenase 1	343887450	21/5.07	284	47	2
423	membrane emp24 domain-containing protein 3 precursor	325054168	25/5.61	306	19	3
424	tyrosine 3-monooxygenase tryptophan 5-monooxygenase activation protein	358009191	27/4.73	256	20	2
425	ferritin heavy chain isoform X1	545806960	21/5.51	159	14	2
426	retinol-binding protein 4 precursor	47522930	23/5.41	316	84	2
428	retinol-binding protein 4	47522930	23/5.41	299	45	3
429	ATP synthase, H+ transporting, mitochondrial Fo complex, subunit d	347658971	18/5.99	471	73	5
431	ferritin L subunit	10304378	18/5.79	283	65	2
432	UMP-CMP kinase	893400	22/6.02	323	34	5
433	protein DJ-1	118403904	20/6.33	310	56	4
434	glutathione peroxidase 3 precursor	169646366	26/8.78	237	48	2
435	myosin light chain isoform LC17a	253577	17/4.56	193	39	3
437	transcription elongation factor B polypeptide 2-like	350581805	13/4.87	188	91	2
438	protein canopy homolog 2 precursor	297307133	21/4.81	313	56	2
439	cytochrome b5	48976129	15/5.04	258	34	2
440	cytochrome b5	48976129	15/5.04	367	47	3
441	coactosin-like protein-like	335309813	17/5.23	278	55	2
442	glia maturation factor beta	346986485	17/5.08	349	45	3
443	translocon-associated protein subunit delta	311277187	19/5.49	294	28	4
444	actin-related protein 2/3 complex subunit 5	197251940	16/5.47	259	20	2
445	translocon-associated protein subunit delta	311277187	19/5.49	351	36	4
446	chloride intracellular channel protein 4-like	350585766	15/5.91	385	50	2
447	stathmin	57528035	17/5.76	245	36	2
448	ubiquitin-conjugating enzyme E2 N-like	335288894	17/6.13	278	59	2
449	alpha-1 acid glycoprotein	164302	21/5.83	343	43	3
450	cofilin-1	51592135	18/8.16	214	19	2
451	superoxide dismutase 1	15082144	15/6.04	364	31	3
