# Supplementary material for: Proteomic Analysis of Porcine Pre-ovulatory Follicle Differentiation Into Corpus Luteum
Source: Front Endocrinol (Lausanne). 2019 Nov 15;10:774. doi: 10.3389/fendo.2019.00774 (PMC6879000; doi:10.3389/fendo.2019.00774)
Supplement: Supplementary file 5 [file Table_5.xls]

## Sheet: Sheet0
Table 5: Upstream regulators of proteins differentially regulated in porcine corpus luteum as compared to pre-ovulatory follicles
Upstream Regulator	Expr Fold Change	Molecule Type	Predicted Activation State	Activation z-score	Flags	p-value of overlap	Target molecules in dataset	Mechanistic Network
NFKBIA		transcription regulator	Activated	2.236		0.0234	CLU,CP,GPX3,HSPA5,HSPA8,TOLLIP
IGF1		growth factor	Activated	2.29		0.00354	AKR1B1,CLU,CTSD,GAPDH,HSPA5,ODC1,SRM,STAR
AGT		growth factor	Activated	2.159		0.0142	ANXA1,CP,GSS,HMGCS1,HSPB1,IDI1,STAR
CEBPB		transcription regulator	Activated	2.108		9.22e-07	ALB,CP,FTL,HP,HSP90AA1,HSPA8,ODC1,PRKAR2B,PSMA3,PSMA6,STAR,VIM
SREBF1		transcription regulator	Activated	2.022		0.0016	FDPS,HMGCS1,HSD17B1,IDI1,STAR
NFE2L2		transcription regulator	Activated	2.001		3.47e-07	CTSD,EIF2S1,FTL,GPX3,GSS,HSP90AA1,HSP90B1,PDIA3,PSMA6,PSMB3,PSMD5,SERPINA3,TALDO1
NR1H3		ligand-dependent nuclear receptor		1.914		0.0306	APOE,FDPS,GPX3,STAR
HNF4A		transcription regulator		1.912		6.5e-08	AHSG,AKR1B1,AKR1C4,ALB,ALDH2,CBX3,CBX5,CCT8,CP,DIABLO,FDPS,GALM,GAPDH,GSS,HSP90B1,HSPA5,HSPA8,HYAL3,MSN,MYL6,NDUFS1,PHB,PITPNB,PNPO,PSMA3,RBBP4,REXO2,RUVBL2,STOML2,SUCLA2,SULT1A1,UCHL3
ATP7B		transporter		1.732		6.88e-05	CP,FDPS,HMGCS1,IDI1
CSF3		cytokine		1.732		0.0166	ARHGDIA,CAPG,CTSD,ODC1
IL1		group		1.718		0.00275	ALB,APOE,CP,HP,ODC1,RBP4,TGM2
EIF4E		translation regulator		1.41	bias	0.000783	CAPG,CAPZB,GPX3,ODC1,PHB
AHR		ligand-dependent nuclear receptor		1.387		0.00938	ALDH2,ENO1,HP,HSP90AA1,HSPA5,VIM
FGF1		growth factor		1.183		0.00321	ALB,APOE,ODC1,SERPINB1
HTT		transcription regulator		1.153		5.85e-08	APOE,CBX1,CBX5,CTSD,ENO2,FDPS,GAPDH,GLO1,GPX3,GSS,HMGCS1,HSPA8,RBP4,SERPINA3,SRM,TGM2,UCHL1,UCHL3
STAT4		transcription regulator		1.109	bias	0.00914	ENO2,PRDX6,RCN3,SELENBP1,SERPINB1
HNF1A		transcription regulator		1.067	bias	0.00928	AHSG,AKR1C4,ALB,CLIC5,GC,GDI2,HSPA5
EGFR		kinase		1.053		1e-08	ANXA1,CBX5,ENOPH1,HNRNPK,HP,HSP90B1,HSPA5,HSPB1,IGBP1,NUDC,ODC1,SERPINA3,TGM2,VIM
TP53		transcription regulator		1.052		3.67e-09	AKR1B1,ALB,ANXA1,APOE,CALU,CLIC4,CLU,COMT,CP,CTSD,EIF4A1,GAPDH,GC,HSP90AA1,HSPA8,HSPB1,NDUFS1,PRDX2,PRDX6,PRKAR2A,RBBP4,RUVBL2,SERPINA3,SERPINC1,SUCLA2,TALDO1,TGM2,VIM
ADORA2A		G-protein coupled receptor		1		0.00693	GAPDH,HNRNPK,P4HB,PPP2CA
IL6		cytokine		0.834		0.0146	ALB,ANXA1,CLU,FGG,HP,PHB,SERPINA3,VIM
MTOR		kinase		0.816		0.000154	AKR1B1,FDPS,HSP90B1,HSPB1,PPP2CA,PRKAR2B,SERPINB1
ESR1		ligand-dependent nuclear receptor		0.786		0.000721	APOE,COMT,CTSD,ENO1,RBBP4,STAR,TGM2
PRL		cytokine		0.606		4.78e-07	AKR1C4,ATP5PD,CLU,CTSD,ENO1,MSN,ODC1,P4HB,SERPINA3,STAR,VIM
EGF		growth factor		0.568		0.000287	CLU,CTSD,HMGCS1,HNRNPK,HSD17B1,ODC1,STAR,TGM2,VIM
IL5		cytokine		0.555	bias	0.0216	ENO1,IDI1,TPM4,UCHL3,VIM
CSF1		cytokine		0.496	bias	3.02e-05	APOE,ENO1,FDPS,HMGCS1,HSP90B1,HSPA5,IDI1,TPT1
ANGPT2		growth factor		0.447		0.00155	EEF1B2,HMGCS1,P4HB,PDIA3,VIM
TNF		cytokine		0.408		2.52e-06	AKR1B1,ALB,ALDH2,ANXA1,APOE,CLIC4,CLU,COTL1,CP,EFHD2,HP,HSP90B1,HSPA8,MYL6,ODC1,P4HB,PHB,RCN3,SERPINA3,SERPINB1,STAR,TALDO1,TGM2,TPT1,VIM
CD28		transmembrane receptor		0.342		0.00399	ANXA1,FDPS,GAPDH,HSPA8,ODC1,PHB,PSMA6
INSR		kinase		0.294	bias	7.78e-06	ALB,ALDH2,ARHGDIA,ATP5PD,FDPS,GANAB,GAPDH,HMGCS1,IDH3A,IDI1,SUCLA2
IL4		cytokine		0.293		0.00165	ALDH2,ANXA1,APOE,CAPG,CBX3,EFHD2,EIF2S1,PHB,PSMA6,SRM,TGM2,UCHL3,VIM
TGFB1		growth factor		0.277		8.16e-07	ADI1,ALB,ALDH2,APOE,CLIC4,CLU,COTL1,CTSD,ENO1,ENO2,FTL,GALM,GGPS1,HSPA5,HSPB1,IDI1,MYL6,PPP2CA,SELENBP1,SRM,STAR,TGM2,TPM1,TPM2,VIM
FGF2		growth factor		0.238		0.0136	AKR1B1,ALB,ENO1,ODC1,STAR,VIM
IL2		cytokine		0.2		0.0185	ANXA1,ARHGDIA,CAPG,GAPDH,IDI1,PDIA3,VIM
PPARG		ligand-dependent nuclear receptor		0.069		0.0307	APOE,FDPS,GAPDH,HP,RBP4,VIM
OSM		cytokine		0.052		0.00252	ALB,ANXA1,CBX3,HP,HSPA5,PRDX2,SERPINA3,SERPINB1,TPM1
STAT3		transcription regulator		0.051		0.0131	AHSG,CLIC5,FGG,HP,PHB,SERPINA3,VIM
Pro-inflammatory Cytokine		group		0	bias	3.36e-05	AKR1B1,APOE,CLU,HP,HSPA5
PDGF (family)		group		0	bias	1.2e-07	EEF1B2,P4HB,PDIA3,VIM
mir-122		microRNA		0	bias	4.95e-06	CLIC4,NUDC,PPP2CA,SEPT2,TGM2,VIM
Esrra		transcription regulator		0		0.0027	ENO1,ENO2,GALM,IDH3A
IFNG		cytokine		-0.038		0.000387	CLIC4,CLIC5,CP,CTSD,DIABLO,ENO1,FGG,FTL,HMGCS1,HSP90AA1,HSPA8,HSPB1,IDI1,ODC1,PRDX2,PSMA6,STAR
SMAD3		transcription regulator		-0.074		0.00731	ALB,HP,TPM1,TPM2,VIM
CREB1		transcription regulator		-0.083		0.000823	APOE,ATP6V0D1,HMGCS1,HSPA5,IDI1,PITPNB,RBP4,STAR,TPT1,VIM
FN1		enzyme		-0.137		1.65e-05	ACTR2,APOE,CLIC4,CTSD,GDI2,RBBP4,VIM
IL1B		cytokine		-0.183		4.55e-05	AKR1B1,ANXA1,APOE,CP,FGG,HP,HSPA5,HSPB1,ODC1,P4HB,SERPINA3,STAR,TGM2,TPT1,VIM
CD40LG		cytokine		-0.218	bias	0.0169	CBX3,CLU,EIF2S1,HSP90AA1,TGM2,UCHL3
IL15		cytokine		-0.404		0.000176	ANXA1,ENO1,ENO2,GALM,GAPDH,GDI2,HSPA8,PDIA3,SET,TALDO1
BDNF		growth factor		-0.447		0.0309	CP,EEF1D,FTL,HSPA5,VIM
VEGFA		growth factor		-0.447	bias	0.025	ALDH2,CLIC4,HSD17B1,HSPA5,SET
STAT6		transcription regulator		-0.447		0.019	ALDH2,ANXA1,APOE,EFHD2,SELENBP1,VIM
KLF3		transcription regulator		-0.447		0.0406	ABHD14B,APOE,CAPG,MSN,VIM
PPARGC1A		transcription regulator		-0.579		0.0113	IDH3A,NDUFS1,RBP4,SERPINA3,STAR
MYC		transcription regulator		-0.73		3.52e-10	ALB,C1QBP,CAPZB,CLU,CTSD,EIF2S1,EIF4A1,ENO1,GAPDH,GDI2,HSP90AA1,HSPB1,MSN,MYL9,ODC1,PHB,PRDX2,RBBP4,RUVBL2,SRM,SUCLA2,VIM
HSPA5	-2.87	enzyme		-0.784		4.4e-06	HSP90B1,HSPA5,IDI1,P4HB
ERBB2		kinase		-0.8		0.00035	CLU,GPX3,HNRNPK,HP,HSPB1,IDI1,MYL9,PRDX2,SERPINA3,VIM
HOXA10		transcription regulator		-1		0.0189	APOE,HSP90AA1,MSN,P4HB
AKT1		kinase		-1		0.0115	CLU,ENO1,GSS,HMGCS1,VIM
FLT1		kinase		-1		0.000913	ACTR2,CLIC4,GDI2,RBBP4
Insulin		group		-1.019		0.000116	ALB,APOE,FTL,HNRNPK,HSPA5,ODC1,PRDX6,RBP4,STAR
NRG1		growth factor		-1.067		0.00193	GPX3,HNRNPK,NDUFS1,VIM
PRKAA2		kinase		-1.342		0.000227	ALB,GALM,HSPA5,P4HB,TGM2
KRAS		enzyme		-1.432		7.24e-07	CBX5,CLIC5,CLU,ENO1,ENOPH1,GAPDH,HSPA5,HSPB1,MSN,NUDC,ODC1,PDIA3,SERPINA3,VIM
PPARA		ligand-dependent nuclear receptor		-1.606		3.82e-05	ALDH2,ARHGDIA,FDPS,FGG,HMGCS1,IDI1,PRDX6,RBP4,SELENBP1,SRM,TALDO1
PRKAA1		kinase		-1.982		0.00234	ALB,GALM,STAR,TGM2
miR-133a-3p (and other miRNAs w/seed UUGGUCC)		mature microRNA	Inhibited	-2.236	bias	8.34e-06	ARHGDIA,FTL,MSN,PITPNB,TPM4
Ap2		group				0.0117	ALB,HSD17B1
Pdgfr		group				0.0444	VIM
Pkc(s)		group				0.0166	HSP90B1,HSPA5,P4HB,STAR
MAP2K1/2		group				0.0257	HSPB1,VIM
Cyclin D		group				0.028	CTSD
Tropomyosin		group				9.49e-05	TPM1,TPM2
Mek		group				0.0327	APOE,CLU,HSPB1
PEPCK		group				0.0169	STAR
Cmtm2a		transcription regulator				0.0224	STAR
CYP3A		group				0.0335	HMGCS1
Tcf 1/3/4		group				0.000469	AHSG,ALB
ALKBH5		enzyme				0.00139	CLU,CTSD,EEF1D,HSPA8
PARP		group				0.0389	APOE
PDE8A		enzyme				0.0224	FDPS
NPC1		transporter				0.00151	AKR1C4,CTSD,HMGCS1,IDI1
NEIL2		enzyme				0.028	GAPDH
TET3		enzyme				0.0444	TGM2
CYB5R4		enzyme				0.00564	EIF2S1,HSPA5
PHF8		enzyme				0.0335	TGM2
PNPLA8		enzyme				0.000654	HSP90B1,HSPA5
RNF31		enzyme				0.0169	STAR
CHD5		enzyme				0.0169	VIM
SPRED2		cytokine				0.0169	VIM
IGF1R		transmembrane receptor				0.0245	ATP5PD,CLU,HSPA5,STAR
ADRB		group				0.0444	FDPS,HMGCS1,SRM
GPR39		G-protein coupled receptor				0.028	CLU
CREB3L2		transcription regulator				0.0498	HSPA5
ZDHHC2		enzyme				0.0169	VIM
TRPM7		kinase				0.028	ANXA1
KDM4B		enzyme				0.0113	VIM
PRDM16		transcription regulator				0.0444	GPX3
NCEH1		enzyme				0.0113	HSPA5
DDX25		enzyme				0.00408	DIABLO,STAR
Growth hormone		group				0.000226	AKR1B1,ALB,APOE,CLU,COMT,FDPS,FGG
WDR5		enzyme				0.0444	VIM
POLG		enzyme				0.00743	EEF1B2,TPT1
proprotein convertase		group				0.00566	STAR
SRA1		transcription regulator				0.0498	STAR
HSF1		transcription regulator				0.00179	CBX3,CLU,HSP90AA1,HSPA8,HSPB1
MAX		transcription regulator				0.0326	ODC1,RBBP4
E2F1		transcription regulator				0.0196	CBX5,DIABLO,HSPA8,IDH3A,RBBP4
PRKCE		kinase				0.00239	HSPA5,ODC1,STAR
TFAP2A		transcription regulator				0.0482	ANXA1,APOE
SERTAD1		transcription regulator				0.0169	SET
Cdk		group				0.0498	IDH3A
CXCL8		cytokine				0.00763	ANXA1,STAR,TPM1
MXD1		transcription regulator				0.028	ODC1
SLC13A1		transporter				0.0154	HSPA5,HSPA8,HSPB1
OAZ1		enzyme				0.0113	ODC1
EZH1		enzyme				0.0335	TOLLIP
SETBP1		transcription regulator				0.0113	SET
ALB	9.59	transporter				0.0186	ALB,HSPA5
AFM		transporter				0.0113	APOE
MKNK1		kinase				0.0163	CP,EEF1D,VIM
LHCGR		G-protein coupled receptor				0.0195	HSD17B1,STAR
MAP2K1		kinase				0.0348	ENO1,HSPA5,STAR
POLR2A		enzyme				0.0015	GAPDH,STAR,VIM
ZIC1		transcription regulator				0.028	APOE
MCL1		transporter				0.0224	TPT1
HSD17B1	-5.41	enzyme				0.028	STAR
FOXN1		transcription regulator				0.0498	SERPINB1
MAT1A		enzyme				0.000218	ALB,PHB,PRDX6
CYP1A2		enzyme				0.0279	CBX3,RBBP4
ERN2		kinase				0.0224	HSPA5
HIF1A		transcription regulator				0.017	CTSD,ENO1,GAPDH,HSPB1,VIM
IL24		cytokine				0.0167	HSP90B1,HSPA5
UBA2		enzyme				0.00566	ALB
ZNF148		transcription regulator				0.00111	ODC1,VIM
ITGB1		transmembrane receptor				0.0276	APOE,TGM2,VIM
PTBP1		enzyme				0.0335	SERPINA3
IFNAR1		transmembrane receptor				0.00912	CLIC5,HMGCS1,IDI1,TGM2
ACOX1		enzyme				0.0485	AKR1C4,HSPA5,SELENBP1
LRP8		transmembrane receptor				0.0224	CLU
ZIC2		transcription regulator				0.0444	APOE
SUMO1		enzyme				0.00458	ALB,HP
RPSA		translation regulator				0.0224	TOLLIP
CREM		transcription regulator				0.00788	APOE,HMGCS1,IDI1,STAR
SP1		transcription regulator				0.0266	C1QBP,CTSD,GSS,HSD17B1,HSPA5,STAR
HAO1		enzyme				0.0169	HSPA5
TFRC		transporter				0.00225	FTL,GPX3,HSPA5
GATA4		transcription regulator				0.0117	HSPA5,STAR,TPM1,VIM
TERT		enzyme				0.0369	CALU,RBBP4,VIM
MDM4		enzyme				0.00362	P4HB,VIM
miR-338-3p (miRNAs w/seed CCAGCAU)		mature microRNA				0.0389	VIM
miR-382-5p (miRNAs w/seed AAGUUGU)		mature microRNA				0.028	VIM
mir-210		microRNA				0.0363	CBX1,P4HB
miR-27a-3p (and other miRNAs w/seed UCACAGU)		mature microRNA				0.00119	ODC1,PHB,SRM
miR-377-5p (and other miRNAs w/seed GAGGUUG)		mature microRNA				0.00566	PRDX6
mir-140		microRNA				0.0335	VIM
miR-320b (and other miRNAs w/seed AAAGCUG)		mature microRNA				0.0335	VIM
mir-138		microRNA				0.0224	VIM
miR-375-3p (miRNAs w/seed UUGUUCG)		mature microRNA				0.0444	C1QBP
miR-450a-5p (and other miRNAs w/seed UUUGCGA)		mature microRNA				0.00566	HNRNPK
miR-199a-3p (and other miRNAs w/seed CAGUAGU)		mature microRNA				0.00169	CALU,PRDX6
miR-378a-3p (and other miRNAs w/seed CUGGACU)		mature microRNA				0.0224	ODC1
PIK3CA		kinase				0.0427	GSS,VIM
MXI1		transcription regulator				0.0224	ODC1
SMARCA1		transcription regulator				0.0224	STAR
TGFA		growth factor				0.00887	ALB,HSD17B1,VIM
NR1H2		ligand-dependent nuclear receptor				0.015	APOE,FDPS,STAR
MRAS		enzyme				0.0224	VIM
MB		transporter				0.0498	PRDX6
P4HB	5.61	enzyme				0.0169	PDIA3
YWHAZ		enzyme				0.00169	HSP90B1,HSPA5
NCK1		kinase				0.0498	HSPA5
POR		enzyme				0.0196	FDPS,HMGCS1,IDI1,SERPINA3
PPARGC1B		transcription regulator				0.0468	FDPS,GGPS1
CDKN2A		transcription regulator				0.0214	CAPG,ODC1,TPM1,VIM
ALOX15B		enzyme				0.0444	CBX3
H2AFX		transcription regulator				0.00681	CLU,MYL6
LCN2		transporter				0.000826	CAPG,MSN,RBP4,VIM
ATM		kinase				0.0363	CLU,HSP90AA1
ATP2B2		transporter				0.0335	HSPA5
HEXIM1		transcription regulator				0.00564	ANXA1,VIM
MTTP		transporter				0.0158	EIF2S1,HSPA5
LIPE		enzyme				7.51e-05	CP,GAPDH,PRDX2,RBP4,STAR,SUCLA2
XRCC5		enzyme				0.0498	APOE
SUPT16H		transcription regulator				0.00743	HNRNPK,MSN
GPI		enzyme				0.0498	VIM
HFE		transmembrane receptor				0.00458	HSP90B1,HSPA5
MYBL2		transcription regulator				0.0205	CLU,HSPA8
EFEMP1		enzyme				0.0169	VIM
ERN1		kinase				0.0106	HSP90B1,HSPA5,TBCB
PML		transcription regulator				0.0413	APOE,FTL,HSPB1
ABCC4		transporter				0.0389	STAR
FTMT		enzyme				0.0169	FTL
MAPKAPK2		kinase				0.0375	HSPA5,HSPB1
PIAS3		transcription regulator				0.0498	SERPINA3
ERBB3		kinase				0.0092	CLU,HP,SERPINA3
AKT2		kinase				0.0279	GSS,VIM
CARM1		transcription regulator				0.00807	FTL,HSP90AA1
NCOA2		transcription regulator				0.00193	GLO1,HMGCS1,IDI1,STAR
TADA3		transcription regulator				0.028	CTSD
SNCA		enzyme				0.00026	GLO1,HSP90B1,HSPA5,PSMA3,RBP4,SERPINB1,UCHL1
UCP1		transporter				0.0142	GPX3,NDUFA10,ODC1,SRM
LCAT		enzyme				0.000328	APOE,CLU,HSPA5
APOE	2.45	transporter				8.76e-05	APOE,CLU,CTSD,GPX3,HSP90B1,HSPA5,P4HB,SERPINA3
STK11		kinase				6.46e-06	ALB,ENO1,ENOPH1,GALM,GAPDH,NDUFA10,SRM,TALDO1
PSIP1		transcription regulator				0.0335	PRDX6
SATB1		transcription regulator				0.0133	CTSD,HSP90AA1,HSPA8,VIM
GNRHR		G-protein coupled receptor				0.0498	STAR
HEPH		transporter				0.028	CP
MED13		transcription regulator				0.0195	ENO1,PRKAR2B
TIAM2		enzyme				0.0113	VIM
DNAJB6		transcription regulator				0.0444	VIM
ACVR1B		kinase				0.0444	HP
GPX1		enzyme				0.0268	GPX3,PRDX6
PAWR		transcription regulator				0.0498	DIABLO
PDK1		kinase				0.0335	VIM
ING1		transcription regulator				0.0498	TPT1
E2F6		transcription regulator				0.00458	CBX5,RBBP4
DDIT3		transcription regulator				0.0213	HSPA5,TGM2,VIM
NR4A1		ligand-dependent nuclear receptor				0.0156	AKR1C4,APOE,PDIA3,STAR
GPR183		G-protein coupled receptor				0.0498	PRDX2
FGF19		growth factor				0.00139	APOE,FDPS,HSD17B1,SERPINA3
ACADS		enzyme				0.0113	GLO1
PRMT1		enzyme				0.00807	FTL,HSP90AA1
CEBPD		transcription regulator				0.00734	ALB,CLU,HP
MXD4		transcription regulator				0.0113	ODC1
AK1		kinase				0.00238	ENO1,GAPDH
APOA1		transporter				0.0314	APOE,HSPA5
FASN		enzyme				0.0149	PRKAR2B,RBP4
KLB		enzyme				0.0444	HMGCS1
MNT		transcription regulator				0.0224	ODC1
MYB		transcription regulator				0.0218	HSPA5,HSPA8,VIM
NPC1L1		transporter				0.0498	HMGCS1
ABCA1		transporter				0.0015	ANXA1,APOE,HSPA5
SSRP1		transcription regulator				0.0117	HNRNPK,MSN
BMP5		growth factor				0.0335	STAR
VCP		enzyme				0.028	HSPA5
TBXAS1		enzyme				0.00566	STAR
TOR1A		enzyme				0.00318	ALB,HSPA5
MYCN		transcription regulator				0.00734	CLU,ODC1,RBBP4
YY1		transcription regulator				1.36e-05	CAPG,CBX3,CLU,EEF1B2,FDPS,HSPA5,RBBP4,STAR,TGM2
PPID		enzyme				0.0335	VIM
PGK1		kinase				0.0389	VIM
IL6ST		transmembrane receptor				0.0338	ALB,HP
ZAP70		kinase				0.0401	ANXA1,HSP90AA1
LIF		cytokine				0.0306	AHSG,FGG,SERPINA3,STAR
CYP1A1		enzyme				0.0338	CBX3,RBBP4
HNRNPU		transporter				0.0498	GAPDH
MAPKAPK3		kinase				0.00139	HSPA5,HSPB1
CNR1		G-protein coupled receptor				0.046	APOE,ATP5PD,GLO1
FOS		transcription regulator				0.0255	CLU,HSPA5,ODC1,RBBP4,STAR,VIM
CRTC1		transcription regulator				0.0389	IDH3A
CYP27A1		enzyme				0.00621	APOE,HMGCS1
PROKR1		G-protein coupled receptor				0.0444	VIM
RAB7A		enzyme				0.0169	VIM
HRAS		enzyme				0.00766	CALU,CAPG,CLU,HSPA8,PRDX2,RBBP4,VIM
CYP1B1		enzyme				0.0401	CBX3,RBBP4
CLEC11A		growth factor				0.0388	ANXA1,STAR
ELK3		transcription regulator				0.0444	CCT8
SECISBP2		translation regulator				0.00566	GPX3
SEPHS1		enzyme				0.00566	GPX3
MTPN		transcription regulator				0.0102	AHSG,ANXA1,CP
MXD3		transcription regulator				0.0169	ODC1
CTNNB1		transcription regulator				0.00068	ANXA1,ARHGDIA,CAPZB,CLU,GALM,HMGCS1,LAP3,PPP2CA,RBP4,SERPINA3,TGM2,VIM
NCOA6		transcription regulator				0.0389	HSPA5
SF1		transcription regulator				0.0335	MYL6
APOC1		transporter				0.0113	APOE
Cdc42		enzyme				0.0195	CAPZA1,CTSD
COX7A2		enzyme				0.00566	STAR
PLN		transporter				1.66e-06	AHSG,CALU,ENO1,HSP90B1,MYL6,VIM
ESRRA		ligand-dependent nuclear receptor				0.00101	ENO1,HMGCS1,IDH3A,IDI1
PRKN		enzyme				0.000288	GLO1,PRDX2,PRDX6
CETP		enzyme				0.000188	APOE,P4HB,PDIA3
FMR1		translation regulator				0.035	ENO1,GAPDH
PDX1		transcription regulator				0.0142	AKR1B1,ATP5PD,HSPA5,PNPO
ACO1		enzyme				0.00169	FTL,GAPDH
SEPT5		enzyme				0.0113	SEPT2
GNA15		enzyme				0.00321	CP,ODC1,SELENBP1,SERPINA3
SOD1		enzyme				6.03e-05	APOE,CLU,COMT,CP,GPX3,HSPA8,HSPB1,PRDX6
Ngf		group				0.00337	CLU,ENO2,ODC1
